# Supplementary material for: Association of MC4R rs17782313 Genotype With Energy Intake and Appetite: A Systematic Review and Meta-analysis
Source: Nutr Rev. 2024 Jun 14;83(3):e931–46. doi: 10.1093/nutrit/nuae075 (PMC11819477; doi:10.1093/nutrit/nuae075)
Supplement: nuae075_Supplementary_Data [file nuae075_supplementary_data.zip]

Archive with 4 entries (3 files):
- nuae075_Supplementary_Data/
- nuae075_Supplementary_Data/PRISMA_2020_abstract_checklist MC4R and appetite.docx
- nuae075_Supplementary_Data/PRISMA_2020_checklist MC4R appetite.docx
- nuae075_Supplementary_Data/Supplementary tables.docx
